# Supplementary material for: Productiveness and Berry Quality of New Wine Grape Genotypes Grown under Drought Conditions in a Semi-Arid Wine-Producing Mediterranean Region
Source: Plants (Basel). 2022 May 20;11(10):1363. doi: 10.3390/plants11101363 (PMC9147143; doi:10.3390/plants11101363)
Supplement: Supplementary file 1 [file plants-11-01363-s001.zip]

Archive with 1 entries (1 files):
- plants-1700136-supplementary.pdf
